# Supplementary material for: Constituents of the Stem Bark of Symphonia globulifera Linn. f. with Antileishmanial and Antibacterial Activities
Source: Molecules. 2023 Mar 8;28(6):2473. doi: 10.3390/molecules28062473 (PMC10053230; doi:10.3390/molecules28062473)
Supplement: Supplementary file 1 [file molecules-28-02473-s001.zip]

Archive with 1 entries (1 files):
- molecules-2253766-supplementary.pdf
